# Supplementary material for: A multi-scale model of gas transport in the lung to study heterogeneous lung ventilation during the multiple-breath washout test
Source: PLoS Comput Biol. 2019 Jun 17;15(6):e1007079. doi: 10.1371/journal.pcbi.1007079 (PMC6597127; doi:10.1371/journal.pcbi.1007079)
Supplement: S2 Video — Same model modifications as in Fig 8. (ZIP) [file pcbi.1007079.s003.zip]

Archive with 1 entries (1 files):
- S3_Video.avi
